# Supplementary material for: UK survey of occupational therapist’s and physiotherapist’s experiences and attitudes towards hip replacement precautions and equipment
Source: BMC Musculoskelet Disord. 2016 May 25;17:228. doi: 10.1186/s12891-016-1092-x (PMC4880834; doi:10.1186/s12891-016-1092-x)
Supplement: Additional file 1: — Survey. (XLS 205 kb) [file 12891_2016_1092_MOESM1_ESM.xls]

## Sheet: Question 1
THR Precautions-Equipment UK Survey	THR Precautions-Equipment UK Survey	THR Precautions-Equipment UK Survey	THR Precautions-Equipment UK Survey
Do you understand that the responses you provide in this survey will be confidential and anonymised so you and your healthcare organisation will not be identifiable in the public domain.	Do you understand that the responses you provide in this survey will be confidential and anonymised so you and your healthcare organisation will not be identifiable in the public domain.	Do you understand that the responses you provide in this survey will be confidential and anonymised so you and your healthcare organisation will not be identifiable in the public domain.	Do you understand that the responses you provide in this survey will be confidential and anonymised so you and your healthcare organisation will not be identifiable in the public domain.
Answer Options	Answer Options	Response Percent	Response Count
Yes	Yes	1	196
No	No	0	0
answered question	answered question	196	196
skipped question	skipped question	0	0

## Sheet: Question 2
THR Precautions-Equipment UK Survey	THR Precautions-Equipment UK Survey	THR Precautions-Equipment UK Survey	THR Precautions-Equipment UK Survey
Do you agree that the responses you provide when you complete and submit this survey can be analysed and reported in a research report?	Do you agree that the responses you provide when you complete and submit this survey can be analysed and reported in a research report?	Do you agree that the responses you provide when you complete and submit this survey can be analysed and reported in a research report?	Do you agree that the responses you provide when you complete and submit this survey can be analysed and reported in a research report?
Answer Options	Answer Options	Response Percent	Response Count
Yes	Yes	0.995	188
No	No	0.005	1
answered question	answered question	189	189
skipped question	skipped question	7	7

## Sheet: Question 3
THR Precautions-Equipment UK Survey	THR Precautions-Equipment UK Survey	THR Precautions-Equipment UK Survey	THR Precautions-Equipment UK Survey
Do you work with people or provide a service for people who undergo primary (first time) total hip replacement?	Do you work with people or provide a service for people who undergo primary (first time) total hip replacement?	Do you work with people or provide a service for people who undergo primary (first time) total hip replacement?	Do you work with people or provide a service for people who undergo primary (first time) total hip replacement?
Answer Options	Answer Options	Response Percent	Response Count
Yes	Yes	0.973	181
No	No	0.027	5
answered question	answered question	186	186
skipped question	skipped question	10	10

## Sheet: Question 4
THR Precautions-Equipment UK Survey	THR Precautions-Equipment UK Survey	THR Precautions-Equipment UK Survey
Thank you for your time in considering to complete this survey, but you will not be required to continue.	Thank you for your time in considering to complete this survey, but you will not be required to continue.	Thank you for your time in considering to complete this survey, but you will not be required to continue.
Answer Options	Answer Options	Response Count
		0
answered question	0	0
skipped question	196	196

## Sheet: Question 5
THR Precautions-Equipment UK Survey	THR Precautions-Equipment UK Survey	THR Precautions-Equipment UK Survey	THR Precautions-Equipment UK Survey
Are you an occupational therapists or physiotherapist?	Are you an occupational therapists or physiotherapist?	Are you an occupational therapists or physiotherapist?	Are you an occupational therapists or physiotherapist?
Answer Options	Answer Options	Response Percent	Response Count
Occupational Therapist	Occupational Therapist	0.488	83
Physiotherapist	Physiotherapist	0.512	87
answered question	answered question	170	170
skipped question	skipped question	26	26

## Sheet: Question 6
THR Precautions-Equipment UK Survey	THR Precautions-Equipment UK Survey	THR Precautions-Equipment UK Survey		What health organisation (trust) do you work for?
What health organisation (trust) do you work for?	What health organisation (trust) do you work for?	What health organisation (trust) do you work for?
Answer Options	Answer Options	Response Count		CPFT
		170		xxxxxx
answered question	170	170		Dorset Health University Foundation Trust
skipped question	26	26		Newcastle upon Tyne hospitals
				Royal Bournemouth Hospital BMI Harbour Hospital
				BCUHB
				BCUHB
				Lancashire Teaching Hospitals
				Royal Cornwall Hospitals Trust
				NHS Fife
				James Paget University Hospital Gorleston
				JPUH Orthopeadics
				James Paget University Hospitals NHS Foundation Trust
				SWFT
				Imperial College healthcare NHS Trust
				South Warwickshire Foundation Trust
				South Warwickshire NHS foundation trust
				rOYAL coRNWALL hOSPITAL tRUST
				GHNHSFT
				Adult Social Care Oxfordshire
				Nhs Lothian
				South Warwickshire foundation trust
				NHS Lothian
				Nhs lothian
				Weston Area Health Trust
				OUH
				Gloucetsre hospitals NHS foundation trust
				cumbria partnership nHS FT
				Gloucestershire Hospitals NHS foundation Trust
				GHNHSFT
				BHFT
				Gloucestershire Hospitals NHS foundation Trust
				NHS - Community
				Gloucestershire hospitals NHS trust
				GHNHSFT
				Gloucester Hospitals NHS Foundation Trust
				CPFT (cambridgeshire and Peterborough foundation trust)
				Imperial NHS
				Gloucestershire Hospitals NHS Trust
				Gloucestershire Hospitals NHS Foundation Trust
				BHFT
				Imperial College NHS trust
				Imperial NHS Trust
				University Hospitals of Morecambe Bay NHS Trust
				zvu
				BETSI
				Oxford University Hospitals
				cumbria partnership trust
				BCUHB
				BHFT
				Oxford University Hospitals Trust
				Berkshire Healthcare Foundation Trust
				Yeovil District Hospital
				BHFT
				BHFT
				Royal orthopeadic hospital Birmingham
				Ouh
				RNOH
				East Cheshire
				Oxford University Hospitals Trust
				WARRINGTON AND HALTON HOSPITALS NHS FOUNDATION TRUST
				Nuffield Orthopaedic Centre; Oxford University Hospitals Trust
				Nuffield Orthopaedic Centre, Oxford University Hospitals Trust
				Oxford Health NHS Foundation Trust
				Royal United Hospital Foundation Trust Bath
				CPFT
				Chelsea and westminster hospital
				wrightington,wigan and leigh nhs trust
				Aintree University trust
				acute hosppital
				chelsea westminster
				Rather not say
				Liverpool Community Health
				Liverpool Community Health
				NHS BLACKPOOL TEACHING HOSPITALS
				Chelsea and Westminster NHS Foundation Trust
				BFW Hospital
				East Cheshire NHS Trust
				Sussex Community NHS Trust
				Betsi Cadwalader North East Wales
				Northumbria healthcare NHS FOundation Trust
				northumbria
				northumbria healthcare
				BCUHB
				Plymouth Community Healthcare
				Plymouth Community Healthcare
				Sussex Community NHS Trust
				Dorset Healthcare University Foundation Trust
				taunton and somerset
				Yeovil District Hospital NHS Foundation Trust
				Dorset Healthcare
				Chelsea and Westminster Hospital
				Sherwood Forest Hospitals NHS Foundation Trust
				North Tees & Hartlepool NHS Trust
				South Tees Hospitals NHS Foundation Trust
				Greater Glasgow and Clyde (scotland)
				North Tees and Hartlepool NHS Foundation Trust
				Newcastle Upon Tyne Hospitals
				North Tees and Hartlepool NHS trust
				NORTH TEES AND HARTLEPOOL NHS TRUST
				South Tees NHS Hospital Trust
				South Tees Hospitals NHS Foundation Trust
				Private Practice
				Croydon Health Services
				Wrightington, Wigan and Leigh NHS FT
				Great Western Hospitals NHSFT
				Wrightington Orthopaedic Hospital
				OUH NHS Trust
				NORFOLK AND NORWICH UNIVERSITY HOSPITALS NHS FOUNDATION TRUST
				Royal Surrey County Hospital
				kings college nhs trust
				NNUH
				Northumbria
				sandwell and west birmingham NHS trust
				virgincare
				Huddersfield & calderdale
				Royal Orthopaedic hosptial birmingham
				SDHCFT - NHS
				AHP Suffolk
				Cardiff and Vale UHB
				Weston Area Health NHS Trust
				roh
				Aneurin Bevan University Health Board
				GSTT
				Northumbria Healthcare Foundation trust
				ROH im a therapy technician
				Shrewsbury and Telford Hospitals NHS Trust
				Northern Lincolnshire and Goole Hospitals NHS Foundation Trust
				Harrogate BMI
				Nhs
				NHS Fife
				Belfast HSCT
				guernsey
				Royal Orthopaedic Hospital
				University Hospitals of Morecambe Bay NHS Trust
				James Paget University Hospitals NHS Foundation Trust
				North Tees and Hartlepool
				North Tees and Hartlepool
				NHCT
				Liverpool community health
				The Royal Orthopaedic Hospital
				Royal Orthopaedic Hospital Birmingham
				Maidstone and Tunbridge Wells NHS Trust
				The Royal orthopaedic Hospital
				Bfwhospitals
				Maidstone and Tunbridge Wells NHS Trust
				Royal Orthopaedic Hospital NHSFT
				Sandwell and West Birmingham
				Northumbria healthcare trust
				Royal Cornwall Hospitals NHS Trust
				Derbyshire Community Health Services NHS Foundation Trust
				Outpatient Orthopedic Facility, PT owned
				Mod
				Providence
				RNOH, Stanmore
				Bedford Hospital NHS Trust
				Royal Cornwall Hospitals Trust
				northumbria
				Northumbria NHS Trust
				Royal Cornwall Hospitals Trust
				Northumbria Healthcare NHS Foundation Trust
				northumbria healthcare
				Sandwell and West Birmingham Hospitals NHS Trust
				Northumbria Healthcare NHS Foundation Trust
				Royal Cornwall Hospitals Trust
				Lewisham and Greenwich NHS trust - lewisham only
				Northumbria Healthcare Foundation Trust
				Dartford and Gravesham
				Queen Elizabeth Hospital Foundation Trust Kings Lynn
				NNUH

## Sheet: Question 7
THR Precautions-Equipment UK Survey	THR Precautions-Equipment UK Survey	THR Precautions-Equipment UK Survey	THR Precautions-Equipment UK Survey
Does your organisation routinely provide equipment to people following a primary total hip replacement?	Does your organisation routinely provide equipment to people following a primary total hip replacement?	Does your organisation routinely provide equipment to people following a primary total hip replacement?	Does your organisation routinely provide equipment to people following a primary total hip replacement?
Answer Options	Answer Options	Response Percent	Response Count
Yes	Yes	0.892	148
No	No	0.108	18
answered question	answered question	166	166
skipped question	skipped question	30	30

## Sheet: Question 8
THR Precautions-Equipment UK Survey	THR Precautions-Equipment UK Survey	THR Precautions-Equipment UK Survey	THR Precautions-Equipment UK Survey
What types of equipment are provided? (tick all which apply)	What types of equipment are provided? (tick all which apply)	What types of equipment are provided? (tick all which apply)	What types of equipment are provided? (tick all which apply)
Answer Options	Answer Options	Response Percent	Response Count
Raised toilet seats	Raised toilet seats	0.949	130
Toilet rails/frame	Toilet rails/frame	0.876	120
Perching stool	Perching stool	0.752	103
Trolleys	Trolleys	0.504	69
Long-handled shoe horn	Long-handled shoe horn	0.745	102
Helping hand/grabber	Helping hand/grabber	0.774	106
Sock-aid	Sock-aid	0.642	88
Bed leg lifter	Bed leg lifter	0.358	49
Furniture raises	Furniture raises	0.788	108
Don't know - it is not part of my role	Don't know - it is not part of my role	0.044	6
answered question	answered question	137	137
skipped question	skipped question	59	59

## Sheet: Question 9
THR Precautions-Equipment UK Survey	THR Precautions-Equipment UK Survey	THR Precautions-Equipment UK Survey	THR Precautions-Equipment UK Survey
When are these forms of equipment most commonly provided?	When are these forms of equipment most commonly provided?	When are these forms of equipment most commonly provided?	When are these forms of equipment most commonly provided?
Answer Options	Answer Options	Response Percent	Response Count
Pre-operatively	Pre-operatively	0.759	104
Post-operative during an in-patient stay	Post-operative during an in-patient stay	0.336	46
Post-operatively after an in-patient stay	Post-operatively after an in-patient stay	0.102	14
Don't know - it is not part of my role	Don't know - it is not part of my role	0.066	9
answered question	answered question	137	137
skipped question	skipped question	59	59

## Sheet: Question 10
THR Precautions-Equipment UK Survey	THR Precautions-Equipment UK Survey	THR Precautions-Equipment UK Survey	THR Precautions-Equipment UK Survey
Who prescribes these forms of equipment? (tick all which apply)	Who prescribes these forms of equipment? (tick all which apply)	Who prescribes these forms of equipment? (tick all which apply)	Who prescribes these forms of equipment? (tick all which apply)
Answer Options	Answer Options	Response Percent	Response Count
Occupational therapists (or Occupational Therapy assistant)	Occupational therapists (or Occupational Therapy assistant)	0.92	126
Physiotherapists (or Physiotherapy assistant)	Physiotherapists (or Physiotherapy assistant)	0.131	18
Generic therapy advanced practitioners	Generic therapy advanced practitioners	0.175	24
Nurses	Nurses	0.007	1
Other (please specify)	Other (please specify)	3	3
answered question	answered question	137	137
skipped question	skipped question	59	59
Others
OT Technicians
equipment depends on health authority area pt lives
therapy technician

[truncated: 18 more sheets: Question 11, Question 12, Question 13, Question 14, Question 15, Question 16, Question 17, Question 18, Question 19, Question 20, Question 21, Question 22, Question 23, Question 24, Question 25, Question 26, Question 27, Question 28]
